# Supplementary material for: Emergence of the invasive Asian bush mosquito Aedes (Hulecoeteomyia) japonicus (Theobald, 1901) in the Czech Republic
Source: Parasit Vectors. 2022 Jul 11;15:250. doi: 10.1186/s13071-022-05332-5 (PMC9277878; doi:10.1186/s13071-022-05332-5)
Supplement: Supplementary file 1 — Additional file 1: Table S1. Microsatellite fragment lengths of Ae. japonicus populations studied (0: not analysable). [file 13071_2022_5332_MOESM1_ESM.xlsx]

## Sheet: Tabelle1
microsatellite locus location	OJ5_1	OJ5_2	OJ10_1	OJ10_2	OJ70_1	OJ70_2	OJ85_1	OJ85_2	OJ100_1	OJ100_2	OJ187_1	OJ187_2	OJ338_1	OJ338_2
Grafenau	146	149	125	125	207	212	170	170	185	185	148	148	152	158
Grafenau	149	152	125	128	207	212	170	170	179	185	148	148	158	158
Grafenau	139	146	122	125	207	209	170	170	179	186	137	148	158	181
Grafenau	146	152	122	125	209	215	170	170	185	186	148	148	158	181
Grafenau	142	142	122	125	209	215	170	170	179	186	137	148	143	155
Grafenau	139	139	119	123	207	209	170	170	185	186	148	148	158	158
Grafenau	152	152	122	125	207	209	170	170	179	186	148	148	158	158
Grafenau	139	139	122	125	207	215	170	170	185	185	137	148	143	143
Grafenau	144	144	125	137	207	207	170	170	179	185	137	154	150	158
Grafenau	139	139	122	125	207	209	170	170	185	185	137	148	155	158
Grafenau	149	152	125	137	207	207	164	164	185	186	154	154	143	150
Grafenau	146	146	119	125	204	209	173	173	185	185	137	154	143	143
Grafenau	144	152	125	137	207	207	170	170	179	185	137	154	150	158
Grafenau	144	149	125	137	207	207	170	170	179	189	137	154	146	158
Milukov	149	149	125	125	207	207	173	173	180	186	148	148	150	167
Milukov	146	149	125	125	207	207	170	173	179	185	148	148	143	143
Milukov	146	152	125	137	207	207	170	170	185	189	148	148	143	143
Milukov	149	149	125	137	207	207	170	173	185	189	148	148	143	143
Milukov	146	152	125	128	207	207	170	173	179	185	148	148	143	143
Milukov	146	149	125	128	207	207	170	173	185	189	148	148	143	155
Milukov	149	149	125	125	207	207	170	173	179	185	148	148	143	155
Milukov	146	152	125	128	207	207	173	173	185	189	148	148	143	143
Milukov	149	152	125	128	207	207	173	173	179	185	148	148	143	155
Milukov	149	152	125	125	207	207	170	170	185	189	148	148	143	155
Milukov	149	149	128	137	207	207	173	173	185	189	148	148	143	143
Milukov	146	152	125	137	207	207	170	173	179	185	148	148	143	155
Milukov	149	152	128	137	207	207	170	173	179	185	148	148	143	143
Milukov	146	149	125	125	207	207	170	173	185	189	148	148	143	155
Milukov	146	149	128	137	207	207	170	173	179	185	148	148	143	143
Milukov	146	152	128	137	207	207	173	173	185	189	148	148	143	155
Milukov	146	149	125	125	207	207	170	173	185	189	148	148	143	143
Milukov	146	152	125	128	207	207	170	173	179	185	148	148	143	155
Milukov	146	149	128	137	207	207	173	173	179	185	148	148	143	155
Milukov	146	152	128	137	207	207	170	173	185	189	148	148	143	155
Prachatice	146	146	0	0	204	209	170	170	179	185	137	148	146	150
Prachatice	146	146	125	125	207	209	164	164	179	189	154	154	143	158
Prachatice	139	149	122	125	212	212	164	170	185	189	141	154	146	155
Prachatice	144	144	125	125	207	207	164	170	179	185	137	148	0	0
Prachatice	149	149	122	125	207	209	170	170	185	185	148	157	146	158
Prachatice	149	152	0	0	207	207	170	170	185	185	137	141	162	181
Prachatice	149	149	125	128	204	207	170	170	185	189	137	154	152	158
Prachatice	144	146	122	125	207	207	0	0	179	185	141	154	158	181
Prachatice	0	0	125	131	207	207	170	170	179	185	148	148	139	146
Prachatice	146	149	125	125	207	207	164	170	179	185	141	148	150	152
Prachatice	146	152	122	125	195	212	170	173	179	185	137	154	143	155
Prachatice	144	144	125	128	207	207	164	170	185	185	137	154	143	146
Prachatice	0	0	125	128	207	209	170	170	185	189	148	148	143	152
Prachatice	149	152	125	125	207	207	164	164	185	185	148	148	146	146
Prachatice	149	149	122	125	207	207	170	170	185	185	148	148	155	155
Prachatice	149	152	125	125	207	212	170	170	179	185	141	141	139	152
Prachatice	146	146	122	134	207	207	164	170	179	185	137	137	139	143
Prachatice	139	149	122	125	207	207	164	164	185	185	141	154	162	181
Prachatice	139	149	122	125	207	207	170	170	180	193	148	157	143	143
Augsburg	0	0	125	137	0	0	170	170	180	186	137	141	146	158
Augsburg	144	146	125	125	207	207	170	170	180	186	148	160	155	162
Augsburg	0	0	125	125	0	0	170	170	180	189	141	148	146	146
Augsburg	0	0	125	137	207	207	164	170	180	186	137	141	146	158
Augsburg	0	0	125	137	207	207	170	170	180	186	137	141	146	158
Augsburg	0	0	125	137	0	0	164	170	186	186	137	141	155	158
Augsburg	144	152	125	125	209	209	164	170	180	186	148	160	146	155
Augsburg	144	152	125	125	207	207	170	170	180	180	148	160	146	155
Augsburg	144	146	125	125	209	209	170	170	180	180	137	151	155	162
Augsburg	0	0	125	125	207	207	164	170	180	186	141	148	146	146
Augsburg	149	152	125	125	207	207	170	170	180	180	137	151	146	155
Augsburg	0	0	125	137	207	207	170	170	186	189	141	148	155	158
Augsburg	146	146	125	125	207	207	164	170	186	186	137	141	146	146
Augsburg	146	146	125	137	207	207	164	170	180	189	141	148	155	158
Augsburg	0	0	125	137	207	207	164	170	186	189	141	148	155	158
Augsburg	144	152	125	125	207	207	164	170	180	186	148	151	155	162
Augsburg	144	152	122	125	0	0	164	170	180	180	148	160	155	162
Berchtesgaden	149	152	125	125	207	207	170	176	186	186	148	148	158	162
Berchtesgaden	146	152	125	125	207	207	170	176	186	186	137	137	143	150
Berchtesgaden	149	152	125	137	207	207	170	170	186	194	137	148	139	155
Berchtesgaden	139	142	125	128	207	207	164	170	186	186	137	148	162	165
Berchtesgaden	149	152	125	125	209	209	170	176	186	186	137	137	143	150
Berchtesgaden	144	146	125	137	204	207	170	170	186	193	137	148	139	158
Berchtesgaden	142	149	125	125	204	207	170	170	180	186	137	148	150	155
Berchtesgaden	142	149	125	125	207	207	170	170	186	186	137	148	150	181
Berchtesgaden	149	152	125	128	207	207	170	170	186	186	148	148	146	146
Berchtesgaden	146	149	125	125	207	207	170	170	180	180	137	137	143	155
Berchtesgaden	142	149	125	125	204	207	164	170	180	186	137	148	143	143
Berchtesgaden	146	149	125	125	207	207	164	170	180	186	137	137	143	143
Berchtesgaden	146	149	125	128	207	207	170	170	180	186	137	137	167	175
Burgscheidungen	142	142	122	125	207	209	170	170	186	186	148	148	146	146
Burgscheidungen	149	149	125	134	0	0	164	170	186	186	137	141	0	0
Burgscheidungen	0	0	125	131	207	209	164	170	180	186	141	141	143	143
Burgscheidungen	146	146	125	125	204	209	170	170	180	186	148	157	162	162
Burgscheidungen	149	149	125	134	207	207	170	173	180	186	141	148	155	155
Burgscheidungen	142	149	125	128	209	212	164	164	186	186	141	148	146	146
Burgscheidungen	0	0	125	131	207	207	0	0	180	180	141	141	143	155
Burgscheidungen	149	149	123	137	207	207	164	176	180	186	141	141	143	146
Burgscheidungen	142	152	125	131	207	209	170	170	186	186	137	148	143	143
Burgscheidungen	146	152	122	125	204	209	170	170	180	180	148	157	146	162
Burgscheidungen	146	152	125	134	204	212	164	170	180	180	141	148	0	0
Burgscheidungen	142	149	119	125	209	212	170	173	180	186	137	141	155	155
Burgscheidungen	149	149	128	128	204	209	164	170	186	186	137	148	143	155
Burgscheidungen	146	152	125	134	204	209	170	170	180	186	137	141	146	162
Burgscheidungen	142	152	125	125	0	0	170	170	180	186	137	141	155	155
Burgscheidungen	146	152	125	128	209	209	170	173	180	186	141	148	143	146
Burgscheidungen	142	152	125	131	207	207	170	170	180	180	137	141	0	0
Burgscheidungen	152	152	123	123	204	209	170	170	180	186	148	157	0	0
Burgscheidungen	142	149	125	134	207	209	164	170	186	186	137	141	155	162
Burgscheidungen	146	152	123	125	207	212	170	170	180	186	141	148	146	162
Linz	146	152	125	137	204	207	164	170	186	189	135	148	146	150
Linz	146	149	119	128	207	207	164	170	186	193	148	148	162	162
Linz	144	149	137	137	209	209	164	173	180	186	148	148	150	150
Linz	146	152	119	137	204	209	170	173	186	193	148	148	150	158
Linz	146	146	119	119	204	207	164	164	180	193	137	160	162	162
Linz	146	149	119	128	209	212	164	173	186	193	137	160	143	143
Linz	146	149	119	119	209	209	170	173	180	180	148	148	143	162
Linz	149	152	128	137	209	209	170	173	180	193	137	148	143	143
Linz	146	149	119	128	209	209	170	170	186	193	137	148	158	162
Linz	146	146	125	137	209	209	170	173	186	186	137	148	146	150
Linz	146	146	119	128	207	207	170	173	186	186	135	148	158	158
Linz	142	142	119	119	209	212	164	170	180	180	137	148	143	162
Linz	146	149	119	128	207	207	164	173	186	186	135	137	158	158
Wurzburg	144	144	125	128	207	207	164	173	186	186	137	148	146	155
Wurzburg	0	0	122	125	207	207	170	170	186	186	137	148	162	162
Wurzburg	142	149	122	122	195	207	164	170	180	186	137	148	146	152
Wurzburg	149	149	125	125	207	207	170	173	186	186	137	148	155	155
Wurzburg	149	149	125	125	207	209	164	170	186	186	148	148	146	165
Wurzburg	144	149	122	122	207	207	164	170	180	186	137	154	155	162
Wurzburg	146	146	122	122	207	215	170	170	180	186	137	141	146	152
Wurzburg	0	0	123	137	207	207	164	170	186	186	148	157	162	162
Wurzburg	0	0	122	122	212	212	164	170	186	186	148	148	143	158
Wurzburg	0	0	125	137	207	207	164	164	186	186	148	148	146	155
Wurzburg	142	142	123	125	215	215	164	164	186	186	137	148	155	155
Wurzburg	149	149	123	125	207	215	170	170	180	180	148	154	162	172
Wurzburg	142	152	123	125	215	215	170	173	180	186	137	148	155	155
Wurzburg	0	0	123	125	209	212	164	170	186	186	137	141	158	158
Wurzburg	144	144	137	137	207	215	170	170	186	186	148	154	155	158
Wurzburg	0	0	125	137	209	209	164	170	180	186	141	148	155	162
Wurzburg	142	142	123	123	207	207	164	170	180	186	137	148	146	158
Wurzburg	144	144	125	137	207	215	170	170	180	186	148	157	155	158
North Croatia	0	0	125	125	207	207	164	170	180	186	137	141	143	181
North Croatia	146	146	125	125	207	207	170	170	180	186	137	148	155	175
North Croatia	146	152	125	125	207	207	170	170	180	186	137	148	150	175
North Croatia	146	146	125	125	204	207	170	170	180	186	137	160	143	150
North Croatia	139	149	125	125	207	207	164	170	185	185	148	148	155	175
North Croatia	149	149	125	125	207	207	170	170	185	185	148	148	146	175
North Croatia	139	149	125	125	207	207	170	170	185	185	148	148	146	146
North Croatia	149	149	125	125	207	207	170	170	180	185	148	148	146	175
North Croatia	149	149	125	125	207	207	164	170	185	185	148	148	146	146
North Croatia	139	149	125	125	207	207	164	170	185	185	148	148	146	175
North Croatia	149	149	125	125	207	207	164	170	185	185	148	148	150	175
North Croatia	139	149	125	125	207	207	170	170	185	185	148	148	146	175
North Croatia	149	149	125	125	207	207	170	170	185	185	148	148	150	150
North Croatia	139	149	125	125	207	207	164	170	185	185	148	148	150	175
North Croatia	139	149	125	125	204	207	170	170	185	185	148	148	0	0
North Croatia	149	149	125	125	204	207	170	170	180	185	148	148	0	0
